# Supplementary material for: The accuracy of prenatal diagnosis of selective fetal growth restriction with second trimester Doppler ultrasound in monochorionic diamniotic twin pregnancies
Source: PLoS One. 2021 Aug 9;16(8):e0255897. doi: 10.1371/journal.pone.0255897 (PMC8351928; doi:10.1371/journal.pone.0255897)
Supplement: S1 Data — (XLS) [file pone.0255897.s001.xls]

## Sheet: Data
sFGR	sFGR_EFW	age	Placenta	Gestation	Gestation.group	Parity	Parity.group	Primipara	AC.L	AC.S	AC.dis	AC.discordance	EFW.L	EFW.S	EFW.dis	EFW.discordance	DVP.L	DVP.L.abnormal	DVP.S	DVP.S.abnormal	UA.EDF.L	UA.L.abnormal	UA.EDF.S	UA.S.abnormal	DV.L.abnormal	DV.S.abnormal	AC	EFW	UA	AC_EFW	AC_UA	EFW_UA	AC_UA_EFW
1	1	24	2	1	1	1	1	1	144	113.7	21.0417	1	328	193	41.1585	2	3	2	2	1	1	1	4	1	1	1	0.715328	0.847619	0.666667	0.8612	0.834247	0.890091	0.898985
1	1	36	1	1	1	0	1	1	129.5	98.2	24.1699	1	223	132	40.8072	2	1	1	2	1	1	1	4	1	1	1	0.715328	0.847619	0.666667	0.8612	0.834247	0.890091	0.898985
1	1	36	1	4	2	3	2	0	95.2	78.8	17.2269	1	120	89	25.8333	2	1	1	1	0	1	1	4	1	1	1	0.715328	0.847619	0.666667	0.8612	0.834247	0.890091	0.898985
1	1	33	1	1	1	1	1	1	108.5	84.7	21.9355	1	152	107	29.6053	2	3	2	2	1	1	1	3	1	1	1	0.715328	0.847619	0.666667	0.8612	0.834247	0.890091	0.898985
1	1	26	2	1	1	1	1	1	169.5	140.1	17.3451	1	435	288	33.7931	2	1	1	2	1	1	1	3	1	1	1	0.715328	0.847619	0.666667	0.8612	0.834247	0.890091	0.898985
1	0	37	2	1	1	1	1	1	117.9	113.5	3.73198	0	173	144	16.763	1	3	2	1	0	1	1	3	1	1	1	0.13986	0.165714	0.666667	0.118677	0.284374	0.272734	0.200536
1	1	33	2	0	1	0	1	1	137	104	24.0876	1	240	157	34.5833	2	1	1	2	1	3	2	2	1	1	1	0.715328	0.847619	0.666667	0.8612	0.834247	0.890091	0.898985
1	0	35	2	2	2	0	1	0	117.7	97.2	17.4172	1	160	126	21.25	1	3	2	3	1	1	1	2	1	1	1	0.715328	0.165714	0.666667	0.335296	0.834247	0.272734	0.484553
1	1	31	1	2	2	1	1	0	151.7	117.3	22.6763	1	298	184	38.255	2	3	2	2	1	1	1	2	1	1	2	0.715328	0.847619	0.666667	0.8612	0.834247	0.890091	0.898985
1	1	34	1	4	2	3	2	0	115.4	90.9	21.2305	1	160	111	30.625	2	3	2	2	1	1	1	2	1	1	2	0.715328	0.847619	0.666667	0.8612	0.834247	0.890091	0.898985
1	1	34	2	1	1	1	1	1	128.7	108.8	15.4623	1	225	158	29.7778	2	3	2	2	1	1	1	2	1	1	1	0.715328	0.847619	0.666667	0.8612	0.834247	0.890091	0.898985
1	1	36	2	3	2	3	2	0	166	130.9	21.1446	1	378	267	29.3651	2	3	2	2	1	1	1	2	1	1	1	0.715328	0.847619	0.666667	0.8612	0.834247	0.890091	0.898985
1	1	36	2	1	1	1	1	1	88.7	79.6	10.2593	1	112	82	26.7857	2	3	2	2	1	1	1	2	1	1	1	0.715328	0.847619	0.666667	0.8612	0.834247	0.890091	0.898985
1	1	21	1	3	2	0	1	1	121.5	103.9	14.4856	1	235	173	26.383	2	3	2	2	1	1	1	2	1	1	2	0.715328	0.847619	0.666667	0.8612	0.834247	0.890091	0.898985
1	1	31	1	1	1	0	1	0	106.3	84.2	20.7902	1	173	129	25.4335	2	3	2	2	1	1	1	2	1	1	2	0.715328	0.847619	0.666667	0.8612	0.834247	0.890091	0.898985
1	1	40	2	0	1	0	2	0	188.3	155.1	17.6314	1	594	445	25.0842	2	3	2	2	1	1	1	2	1	1	1	0.715328	0.847619	0.666667	0.8612	0.834247	0.890091	0.898985
1	0	33	1	1	1	0	1	1	185.9	174.7	6.02474	0	568	427	24.8239	1	3	2	2	1	1	1	2	1	1	1	0.13986	0.165714	0.666667	0.118677	0.284374	0.272734	0.200536
1	0	36	1	4	2	3	2	0	121.8	113.7	6.65025	0	198	154	22.2222	1	3	2	2	1	1	1	2	1	2	2	0.13986	0.165714	0.666667	0.118677	0.284374	0.272734	0.200536
1	1	31	2	2	2	0	1	0	129.6	94.7	26.929	1	194	118	39.1753	2	1	1	2	1	1	1	2	1	1	1	0.715328	0.847619	0.666667	0.8612	0.834247	0.890091	0.898985
1	1	32	2	2	2	0	1	0	112.7	87.1	22.7152	1	168	117	30.3571	2	1	1	2	1	1	1	2	1	1	2	0.715328	0.847619	0.666667	0.8612	0.834247	0.890091	0.898985
1	1	33	1	4	2	3	2	1	115.6	91	21.2803	1	170	119	30	2	1	1	2	1	1	1	2	1	1	2	0.715328	0.847619	0.666667	0.8612	0.834247	0.890091	0.898985
1	1	32	1	1	1	1	1	1	128.7	108.8	15.4623	1	225	158	29.7778	2	1	1	2	1	1	1	2	1	1	2	0.715328	0.847619	0.666667	0.8612	0.834247	0.890091	0.898985
1	1	30	2	2	2	1	1	0	133.8	113.6	15.0972	1	238	168	29.4118	2	1	1	2	1	1	1	2	1	1	1	0.715328	0.847619	0.666667	0.8612	0.834247	0.890091	0.898985
1	1	32	1	1	1	1	1	0	191.6	170.9	10.8038	1	606	429	29.2079	2	1	1	2	1	1	1	2	1	2	2	0.715328	0.847619	0.666667	0.8612	0.834247	0.890091	0.898985
1	1	36	1	2	2	0	1	0	104	90.5	12.9808	1	148	105	29.0541	2	1	1	2	1	1	1	2	1	1	1	0.715328	0.847619	0.666667	0.8612	0.834247	0.890091	0.898985
1	1	31	1	4	2	3	2	0	93.4	81.4	12.848	1	131	93	29.0076	2	1	1	2	1	1	1	2	1	1	2	0.715328	0.847619	0.666667	0.8612	0.834247	0.890091	0.898985
1	1	33	1	5	2	3	2	0	116.6	100	14.2367	1	183	132	27.8689	2	1	1	2	1	1	1	2	1	1	2	0.715328	0.847619	0.666667	0.8612	0.834247	0.890091	0.898985
1	1	39	2	4	2	3	2	0	151.4	130.3	13.9366	1	334	243	27.2455	2	1	1	2	1	1	1	2	1	1	1	0.715328	0.847619	0.666667	0.8612	0.834247	0.890091	0.898985
1	1	24	2	5	2	3	2	0	105.1	87.3	16.9363	1	138	101	26.8116	2	1	1	2	1	1	1	2	1	1	1	0.715328	0.847619	0.666667	0.8612	0.834247	0.890091	0.898985
1	1	26	2	4	2	3	2	0	139.1	121.2	12.8684	1	266	195	26.6917	2	1	1	2	1	1	1	2	1	1	1	0.715328	0.847619	0.666667	0.8612	0.834247	0.890091	0.898985
1	1	30	1	1	1	1	1	1	108.3	91.8	15.2355	1	149	110	26.1745	2	1	1	2	1	1	1	2	1	1	1	0.715328	0.847619	0.666667	0.8612	0.834247	0.890091	0.898985
1	1	21	2	3	2	3	2	0	118.6	106	10.6239	1	226	168	25.6637	2	1	1	2	1	1	1	2	1	1	1	0.715328	0.847619	0.666667	0.8612	0.834247	0.890091	0.898985
1	1	33	2	1	1	1	1	1	117.4	98.2	16.3543	1	201	150	25.3731	2	1	1	2	1	1	1	2	1	1	2	0.715328	0.847619	0.666667	0.8612	0.834247	0.890091	0.898985
1	1	35	2	1	1	1	1	0	144.4	117.6	18.5596	1	297	222	25.2525	2	1	1	2	1	1	1	2	1	1	2	0.715328	0.847619	0.666667	0.8612	0.834247	0.890091	0.898985
1	1	33	2	2	2	0	1	0	151.9	128.7	15.2732	1	374	280	25.1337	2	1	1	2	1	1	1	2	1	1	2	0.715328	0.847619	0.666667	0.8612	0.834247	0.890091	0.898985
1	0	34	2	2	2	0	1	0	152.4	119.5	21.5879	1	302	277	8.27815	1	1	1	2	1	1	1	2	1	1	1	0.715328	0.165714	0.666667	0.335296	0.834247	0.272734	0.484553
1	0	32	1	0	1	0	1	1	124.6	103.7	16.7737	1	178	139	21.9101	1	3	2	1	0	1	1	2	1	1	1	0.715328	0.165714	0.666667	0.335296	0.834247	0.272734	0.484553
1	1	42	2	6	2	4	2	1	158.2	134.9	14.7282	1	366	271	25.9563	2	2	2	1	0	1	1	2	1	1	2	0.715328	0.847619	0.666667	0.8612	0.834247	0.890091	0.898985
1	1	27	1	1	1	1	1	1	201.7	156.3	22.5087	1	759	397	47.6943	2	1	1	1	0	1	1	2	1	1	1	0.715328	0.847619	0.666667	0.8612	0.834247	0.890091	0.898985
1	1	29	2	0	1	0	1	1	98.9	73	26.1881	1	142	82	42.2535	2	1	1	1	0	1	1	2	1	1	2	0.715328	0.847619	0.666667	0.8612	0.834247	0.890091	0.898985
1	1	29	2	2	2	2	1	0	123.6	88.5	28.3981	1	187	111	40.6417	2	1	1	1	0	1	1	2	1	1	1	0.715328	0.847619	0.666667	0.8612	0.834247	0.890091	0.898985
1	1	30	1	3	2	3	2	0	174.3	135.9	22.031	1	511	320	37.3777	2	1	1	1	0	1	1	2	1	1	2	0.715328	0.847619	0.666667	0.8612	0.834247	0.890091	0.898985
1	1	33	2	0	1	0	2	0	88.8	61.2	31.0811	1	103	66	35.9223	2	1	1	1	0	1	1	2	1	2	2	0.715328	0.847619	0.666667	0.8612	0.834247	0.890091	0.898985
1	1	34	2	2	2	0	1	0	155.6	124.2	20.1799	1	328	220	32.9268	2	1	1	1	0	1	1	2	1	1	1	0.715328	0.847619	0.666667	0.8612	0.834247	0.890091	0.898985
1	1	24	2	3	2	1	1	1	198.7	180.3	9.26019	0	725	491	32.2759	2	1	1	1	0	1	1	2	1	1	1	0.13986	0.847619	0.666667	0.62354	0.284374	0.890091	0.703674
1	1	31	2	1	1	0	1	1	188.7	150.2	20.4028	1	565	384	32.0354	2	1	1	1	0	1	1	2	1	1	1	0.715328	0.847619	0.666667	0.8612	0.834247	0.890091	0.898985
1	1	27	1	1	1	0	1	1	100.1	81.8	18.2817	1	132	91	31.0606	2	1	1	1	0	1	1	2	1	1	1	0.715328	0.847619	0.666667	0.8612	0.834247	0.890091	0.898985
1	1	26	1	1	1	0	1	1	149.6	125.2	16.3102	1	324	227	29.9383	2	1	1	1	0	1	1	2	1	1	2	0.715328	0.847619	0.666667	0.8612	0.834247	0.890091	0.898985
1	1	34	2	3	2	2	1	0	103.5	80.2	22.5121	1	125	88	29.6	2	1	1	1	0	1	1	2	1	1	1	0.715328	0.847619	0.666667	0.8612	0.834247	0.890091	0.898985
1	1	29	2	3	2	3	2	0	126.8	95.5	24.6845	1	196	138	29.5918	2	1	1	1	0	1	1	2	1	1	2	0.715328	0.847619	0.666667	0.8612	0.834247	0.890091	0.898985
1	1	33	2	6	2	4	2	0	99.7	76.9	22.8686	1	124	88	29.0323	2	1	1	1	0	1	1	2	1	1	2	0.715328	0.847619	0.666667	0.8612	0.834247	0.890091	0.898985
1	1	38	1	1	1	0	1	1	186.5	148.1	20.5898	1	566	407	28.0919	2	1	1	1	0	1	1	2	1	1	1	0.715328	0.847619	0.666667	0.8612	0.834247	0.890091	0.898985
1	1	32	2	0	1	0	1	1	102.6	84.2	17.9337	1	136	98	27.9412	2	1	1	1	0	1	1	2	1	1	2	0.715328	0.847619	0.666667	0.8612	0.834247	0.890091	0.898985
1	1	40	2	3	2	3	2	0	104.5	85	18.6603	1	134	97	27.6119	2	1	1	1	0	1	1	2	1	1	1	0.715328	0.847619	0.666667	0.8612	0.834247	0.890091	0.898985
1	1	33	2	1	1	0	1	1	115.2	96.7	16.059	1	165	120	27.2727	2	1	1	1	0	1	1	2	1	1	2	0.715328	0.847619	0.666667	0.8612	0.834247	0.890091	0.898985
1	1	33	2	4	2	2	1	0	134.2	111.5	16.9151	1	247	181	26.7206	2	1	1	1	0	1	1	2	1	1	1	0.715328	0.847619	0.666667	0.8612	0.834247	0.890091	0.898985
1	1	30	2	2	2	0	1	0	203.9	185.1	9.22021	0	757	555	26.6843	2	1	1	1	0	1	1	2	1	1	1	0.13986	0.847619	0.666667	0.62354	0.284374	0.890091	0.703674
1	1	31	2	3	2	2	1	0	135.8	108.8	19.8822	1	246	181	26.4228	2	1	1	1	0	1	1	2	1	1	2	0.715328	0.847619	0.666667	0.8612	0.834247	0.890091	0.898985
1	1	29	2	1	1	0	1	1	127.4	109.4	14.1287	1	213	157	26.2911	2	1	1	1	0	1	1	2	1	1	1	0.715328	0.847619	0.666667	0.8612	0.834247	0.890091	0.898985
1	1	31	1	2	2	2	1	0	92.9	75	19.268	1	115	85	26.087	2	1	1	1	0	1	1	2	1	1	2	0.715328	0.847619	0.666667	0.8612	0.834247	0.890091	0.898985
1	1	34	2	1	1	0	1	1	167	146.1	12.515	1	429	319	25.641	2	1	1	1	0	1	1	2	1	1	2	0.715328	0.847619	0.666667	0.8612	0.834247	0.890091	0.898985
1	1	28	1	1	1	1	1	1	84.9	80.4	5.30035	0	95	71	25.2632	2	1	1	1	0	1	1	2	1	1	1	0.13986	0.847619	0.666667	0.62354	0.284374	0.890091	0.703674
1	1	36	2	3	2	3	2	0	182.3	156.1	14.3719	1	581	435	25.1291	2	1	1	1	0	1	1	2	1	1	1	0.715328	0.847619	0.666667	0.8612	0.834247	0.890091	0.898985
1	1	37	1	1	1	1	1	0	199.4	164.9	17.3019	1	652	489	25	2	1	1	1	0	1	1	2	1	2	2	0.715328	0.847619	0.666667	0.8612	0.834247	0.890091	0.898985
1	0	36	2	3	2	0	1	0	143.6	135.3	5.77994	0	266	203	23.6842	1	1	1	1	0	1	1	2	1	1	1	0.13986	0.165714	0.666667	0.118677	0.284374	0.272734	0.200536
1	0	40	2	4	2	4	2	1	127.1	118	7.15972	0	225	173	23.1111	1	1	1	1	0	1	1	2	1	1	2	0.13986	0.165714	0.666667	0.118677	0.284374	0.272734	0.200536
1	0	34	2	1	1	1	1	1	83.1	75.6	9.02527	0	94	78	17.0213	1	1	1	1	0	1	1	2	1	1	1	0.13986	0.165714	0.666667	0.118677	0.284374	0.272734	0.200536
1	0	32	2	2	2	0	1	0	123.4	107.4	12.966	1	213	188	11.7371	1	1	1	1	0	1	1	2	1	1	1	0.715328	0.165714	0.666667	0.335296	0.834247	0.272734	0.484553
1	0	34	1	1	1	1	1	1	155.8	128.9	17.2657	1	352	323	8.23864	1	1	1	1	0	1	1	2	1	1	2	0.715328	0.165714	0.666667	0.335296	0.834247	0.272734	0.484553
1	0	33	2	3	2	0	1	0	215.1	197.5	8.18224	0	707	693	1.9802	1	1	1	1	0	1	1	2	1	1	2	0.13986	0.165714	0.666667	0.118677	0.284374	0.272734	0.200536
1	1	29	1	5	2	3	2	0	120.1	102.7	14.4879	1	186	133	28.4946	2	1	1	2	1	2	2	1	0	1	1	0.715328	0.847619	0.274286	0.8612	0.579687	0.772734	0.790354
1	1	23	1	0	1	0	1	1	132.1	105.9	19.8335	1	219	151	31.0502	2	3	2	3	1	1	1	1	0	2	1	0.715328	0.847619	0.274286	0.8612	0.579687	0.772734	0.790354
1	0	32	1	1	1	0	1	1	199.4	193	3.20963	0	687	597	13.1004	1	3	2	3	1	1	1	1	0	1	1	0.13986	0.165714	0.274286	0.118677	0.0981984	0.13603	0.0960516
1	1	25	1	3	2	3	2	0	130.3	109.5	15.9632	1	244	183	25	2	1	1	3	1	1	1	1	0	1	2	0.715328	0.847619	0.274286	0.8612	0.579687	0.772734	0.790354
1	1	36	2	2	2	0	1	0	128.1	78.9	38.4075	1	191	91	52.356	2	3	2	2	1	1	1	1	0	1	2	0.715328	0.847619	0.274286	0.8612	0.579687	0.772734	0.790354
1	1	25	2	3	2	3	2	0	185.4	146	21.2513	1	525	333	36.5714	2	3	2	2	1	1	1	1	0	1	1	0.715328	0.847619	0.274286	0.8612	0.579687	0.772734	0.790354
1	1	36	2	2	2	0	1	0	125.9	107.9	14.2971	1	187	131	29.9465	2	3	2	2	1	1	1	1	0	1	1	0.715328	0.847619	0.274286	0.8612	0.579687	0.772734	0.790354
1	1	32	2	1	1	0	1	1	116.9	93.3	20.1882	1	168	119	29.1667	2	3	2	2	1	1	1	1	0	1	1	0.715328	0.847619	0.274286	0.8612	0.579687	0.772734	0.790354
1	1	40	2	2	2	1	1	0	187.5	158.9	15.2533	1	601	428	28.7854	2	3	2	2	1	1	1	1	0	2	2	0.715328	0.847619	0.274286	0.8612	0.579687	0.772734	0.790354
1	1	31	1	3	2	3	2	0	90.5	70.9	21.6575	1	115	84	26.9565	2	3	2	2	1	1	1	1	0	1	1	0.715328	0.847619	0.274286	0.8612	0.579687	0.772734	0.790354
1	1	28	2	4	2	3	2	0	137.6	75	45.4942	1	262	192	26.7176	2	3	2	2	1	1	1	1	0	1	1	0.715328	0.847619	0.274286	0.8612	0.579687	0.772734	0.790354
1	1	27	2	3	2	3	2	0	81.2	71.2	12.3153	1	99	73	26.2626	2	3	2	2	1	1	1	1	0	1	1	0.715328	0.847619	0.274286	0.8612	0.579687	0.772734	0.790354
1	1	36	1	5	2	4	2	0	171.7	153.6	10.5416	1	449	335	25.3898	2	3	2	2	1	1	1	1	0	1	1	0.715328	0.847619	0.274286	0.8612	0.579687	0.772734	0.790354
1	1	40	2	1	1	1	1	1	138.9	110	20.8063	1	332	248	25.3012	2	3	2	2	1	1	1	1	0	1	1	0.715328	0.847619	0.274286	0.8612	0.579687	0.772734	0.790354
1	0	30	2	2	2	0	1	0	98.6	96.5	2.12982	0	127	98	22.8346	1	3	2	2	1	1	1	1	0	1	1	0.13986	0.165714	0.274286	0.118677	0.0981984	0.13603	0.0960516
1	0	35	1	4	2	3	2	0	117.2	101.3	13.5666	1	222	203	8.55856	1	3	2	2	1	1	1	1	0	1	1	0.715328	0.165714	0.274286	0.335296	0.579687	0.13603	0.284806
1	0	29	2	4	2	4	2	0	81.1	66.3	18.2491	1	89	84	5.61798	1	3	2	2	1	1	1	1	0	2	2	0.715328	0.165714	0.274286	0.335296	0.579687	0.13603	0.284806
1	0	32	1	5	2	5	2	0	164.4	129.5	21.2287	1	382	367	3.9267	1	3	2	2	1	1	1	1	0	1	1	0.715328	0.165714	0.274286	0.335296	0.579687	0.13603	0.284806
1	1	27	2	1	1	0	1	1	136.6	111.7	18.2284	1	250	169	32.4	2	2	2	2	1	1	1	1	0	1	2	0.715328	0.847619	0.274286	0.8612	0.579687	0.772734	0.790354
1	1	29	1	1	1	1	1	1	145	125.7	13.3103	1	330	228	30.9091	2	2	2	2	1	1	1	1	0	1	1	0.715328	0.847619	0.274286	0.8612	0.579687	0.772734	0.790354
1	1	38	2	4	2	3	2	0	93.7	76.3	18.5699	1	107	78	27.1028	2	1	1	2	1	1	1	1	0	1	1	0.715328	0.847619	0.274286	0.8612	0.579687	0.772734	0.790354
1	1	31	2	4	2	2	1	0	118	99.1	16.0169	1	171	125	26.9006	2	1	1	2	1	1	1	1	0	2	2	0.715328	0.847619	0.274286	0.8612	0.579687	0.772734	0.790354
1	1	27	2	1	1	0	1	1	131.4	121.9	7.22983	0	270	201	25.5556	2	1	1	2	1	1	1	1	0	1	1	0.13986	0.847619	0.274286	0.62354	0.0981984	0.772734	0.501479
1	1	31	2	1	1	1	1	0	133.9	119.2	10.9783	1	239	179	25.1046	2	1	1	2	1	1	1	1	0	1	1	0.715328	0.847619	0.274286	0.8612	0.579687	0.772734	0.790354
1	0	30	1	1	1	0	1	1	125.7	92.8	26.1734	1	209	177	15.311	1	1	1	2	1	1	1	1	0	1	1	0.715328	0.165714	0.274286	0.335296	0.579687	0.13603	0.284806
1	0	29	2	2	2	1	1	0	128.3	117	8.80748	0	228	200	12.2807	1	1	1	2	1	1	1	1	0	1	1	0.13986	0.165714	0.274286	0.118677	0.0981984	0.13603	0.0960516
1	0	36	1	1	1	1	1	1	123.5	115.2	6.72065	0	215	194	9.76744	1	1	1	2	1	1	1	1	0	1	1	0.13986	0.165714	0.274286	0.118677	0.0981984	0.13603	0.0960516
1	0	32	2	3	2	3	2	0	97.2	75	22.8395	1	115	104	9.56522	1	1	1	2	1	1	1	1	0	1	1	0.715328	0.165714	0.274286	0.335296	0.579687	0.13603	0.284806
1	1	37	2	1	1	0	1	1	100	82.4	17.6	1	127	95	25.1969	2	3	2	1	0	1	1	1	0	1	1	0.715328	0.847619	0.274286	0.8612	0.579687	0.772734	0.790354
1	1	34	2	1	1	0	1	1	150.2	114.8	23.5686	1	309	190	38.5113	2	1	1	1	0	1	1	1	0	1	1	0.715328	0.847619	0.274286	0.8612	0.579687	0.772734	0.790354
1	1	20	2	1	1	1	1	1	92.7	65.7	29.1262	1	120	75	37.5	2	1	1	1	0	1	1	1	0	1	1	0.715328	0.847619	0.274286	0.8612	0.579687	0.772734	0.790354
1	1	28	2	6	2	4	2	0	194.8	168	13.7577	1	118	82	30.5085	2	1	1	1	0	1	1	1	0	1	1	0.715328	0.847619	0.274286	0.8612	0.579687	0.772734	0.790354
1	1	30	2	0	1	0	2	0	103.3	82.9	19.7483	1	149	104	30.2013	2	1	1	1	0	1	1	1	0	1	1	0.715328	0.847619	0.274286	0.8612	0.579687	0.772734	0.790354
1	1	34	2	2	2	0	1	0	150.9	131.6	12.7899	1	319	223	30.094	2	1	1	1	0	1	1	1	0	1	1	0.715328	0.847619	0.274286	0.8612	0.579687	0.772734	0.790354
1	1	36	2	1	1	0	1	1	126.2	112.8	10.6181	1	225	160	28.8889	2	1	1	1	0	1	1	1	0	1	1	0.715328	0.847619	0.274286	0.8612	0.579687	0.772734	0.790354
1	1	36	1	0	1	0	1	0	134.3	115.1	14.2964	1	259	190	26.6409	2	1	1	1	0	1	1	1	0	1	1	0.715328	0.847619	0.274286	0.8612	0.579687	0.772734	0.790354
1	1	38	1	4	2	3	2	0	104.9	87.7	16.3966	1	136	100	26.4706	2	1	1	1	0	1	1	1	0	1	1	0.715328	0.847619	0.274286	0.8612	0.579687	0.772734	0.790354
1	1	29	2	1	1	1	1	1	186.1	165.4	11.1231	1	630	465	26.1905	2	1	1	1	0	1	1	1	0	1	1	0.715328	0.847619	0.274286	0.8612	0.579687	0.772734	0.790354
1	1	30	1	0	1	0	1	1	115.7	89.9	22.299	1	167	124	25.7485	2	1	1	1	0	1	1	1	0	1	1	0.715328	0.847619	0.274286	0.8612	0.579687	0.772734	0.790354
1	1	34	2	2	2	0	1	0	77.8	62.8	19.2802	1	84	63	25	2	1	1	1	0	1	1	1	0	1	1	0.715328	0.847619	0.274286	0.8612	0.579687	0.772734	0.790354
1	0	37	2	4	2	3	2	0	94.3	87.3	7.42312	0	106	82	22.6415	1	1	1	1	0	1	1	1	0	1	1	0.13986	0.165714	0.274286	0.118677	0.0981984	0.13603	0.0960516
1	0	22	2	1	1	1	1	1	126.1	105.1	16.6534	1	211	167	20.8531	1	1	1	1	0	1	1	1	0	1	1	0.715328	0.165714	0.274286	0.335296	0.579687	0.13603	0.284806
1	0	26	2	0	1	0	1	1	99.9	85.6	14.3143	1	128	104	18.75	1	1	1	1	0	1	1	1	0	1	1	0.715328	0.165714	0.274286	0.335296	0.579687	0.13603	0.284806
1	0	29	2	1	1	0	1	0	93.8	77.6	17.2708	1	114	94	17.5439	1	1	1	1	0	1	1	1	0	1	1	0.715328	0.165714	0.274286	0.335296	0.579687	0.13603	0.284806
1	0	32	2	2	2	0	1	0	104.4	101.3	2.96935	0	142	123	13.3803	1	1	1	1	0	1	1	1	0	1	1	0.13986	0.165714	0.274286	0.118677	0.0981984	0.13603	0.0960516
1	0	31	2	0	1	0	1	0	109.2	100.2	8.24176	0	159	139	12.5786	1	1	1	1	0	1	1	1	0	1	1	0.13986	0.165714	0.274286	0.118677	0.0981984	0.13603	0.0960516
1	0	29	2	1	1	1	1	1	155.8	150.8	3.20924	0	350	308	12	1	1	1	1	0	1	1	1	0	1	1	0.13986	0.165714	0.274286	0.118677	0.0981984	0.13603	0.0960516
1	0	37	2	3	2	3	2	0	118.2	117	1.01523	0	195	188	3.58974	1	1	1	1	0	1	1	1	0	1	1	0.13986	0.165714	0.274286	0.118677	0.0981984	0.13603	0.0960516
0	0	37	2	5	2	3	2	0	85.6	80.4	6.07477	0	97	85	12.3711	1	1	1	2	1	1	1	4	1	1	1	0.13986	0.165714	0.666667	0.118677	0.284374	0.272734	0.200536
0	0	29	2	5	2	4	2	0	97.9	84.1	14.096	1	110	107	2.72727	1	1	1	2	1	1	1	4	1	1	2	0.715328	0.165714	0.666667	0.335296	0.834247	0.272734	0.484553
0	0	26	1	1	1	0	1	1	78.9	78	1.14068	0	90	83	7.77778	1	1	1	1	0	1	1	4	1	1	1	0.13986	0.165714	0.666667	0.118677	0.284374	0.272734	0.200536
0	1	26	2	1	1	1	1	1	113.9	102.1	10.36	1	183	137	25.1366	2	1	1	1	0	1	1	3	1	1	1	0.715328	0.847619	0.666667	0.8612	0.834247	0.890091	0.898985
0	0	28	2	6	2	4	2	0	112	100.7	10.0893	1	177	157	11.2994	1	1	1	1	0	1	1	3	1	1	2	0.715328	0.165714	0.666667	0.335296	0.834247	0.272734	0.484553
0	0	36	2	1	1	0	1	0	95.8	89.7	6.36743	0	118	100	15.2542	1	1	1	1	0	2	2	2	1	1	1	0.13986	0.165714	0.666667	0.118677	0.284374	0.272734	0.200536
0	0	43	2	0	1	0	1	0	167.8	160.7	4.23123	0	431	383	11.1369	1	1	1	1	0	2	2	2	1	1	1	0.13986	0.165714	0.666667	0.118677	0.284374	0.272734	0.200536
0	0	33	1	3	2	3	2	0	115.1	110.5	3.99652	0	188	168	10.6383	1	1	1	1	0	2	2	2	1	1	1	0.13986	0.165714	0.666667	0.118677	0.284374	0.272734	0.200536
0	0	33	2	2	2	0	1	1	84.8	79.7	6.01415	0	104	93	10.5769	1	1	1	1	0	2	2	2	1	2	2	0.13986	0.165714	0.666667	0.118677	0.284374	0.272734	0.200536
0	0	34	2	2	2	1	1	1	102.2	107.6	-5.28376	0	218	214	1.83486	1	1	1	1	0	2	2	2	1	1	1	0.13986	0.165714	0.666667	0.118677	0.284374	0.272734	0.200536
0	0	38	1	0	1	0	1	1	131.3	133.4	-1.59939	0	250	248	0.8	1	1	1	1	0	2	2	2	1	1	1	0.13986	0.165714	0.666667	0.118677	0.284374	0.272734	0.200536
0	1	42	1	4	2	3	2	0	88.9	72.5	18.4477	1	112	80	28.5714	2	3	2	3	1	1	1	2	1	2	2	0.715328	0.847619	0.666667	0.8612	0.834247	0.890091	0.898985
0	1	37	2	1	1	0	1	0	118	95.1	19.4068	1	199	146	26.6332	2	3	2	3	1	1	1	2	1	1	2	0.715328	0.847619	0.666667	0.8612	0.834247	0.890091	0.898985
0	0	25	2	4	2	3	2	1	99.8	95.7	4.10822	0	143	124	13.2867	1	1	1	3	1	1	1	2	1	1	1	0.13986	0.165714	0.666667	0.118677	0.284374	0.272734	0.200536
0	1	40	1	1	1	0	1	0	141.9	122	14.024	1	266	199	25.188	2	3	2	2	1	1	1	2	1	2	2	0.715328	0.847619	0.666667	0.8612	0.834247	0.890091	0.898985
0	1	38	1	0	1	0	1	1	206.3	178.4	13.524	1	802	601	25.0623	2	3	2	2	1	1	1	2	1	1	1	0.715328	0.847619	0.666667	0.8612	0.834247	0.890091	0.898985
0	0	30	1	0	1	0	1	1	103.5	97.5	5.7971	0	146	134	8.21918	1	3	2	2	1	1	1	2	1	1	1	0.13986	0.165714	0.666667	0.118677	0.284374	0.272734	0.200536
0	0	32	2	3	2	3	2	0	160.6	153.7	4.29639	0	371	330	11.0512	1	2	2	2	1	1	1	2	1	1	2	0.13986	0.165714	0.666667	0.118677	0.284374	0.272734	0.200536
0	0	33	2	2	2	2	1	0	229.4	222.8	2.87707	0	1040	936	10	1	2	2	2	1	1	1	2	1	1	2	0.13986	0.165714	0.666667	0.118677	0.284374	0.272734	0.200536
0	0	19	2	5	2	3	2	1	109.9	100.7	8.37125	0	148	143	3.37838	1	2	2	2	1	1	1	2	1	1	1	0.13986	0.165714	0.666667	0.118677	0.284374	0.272734	0.200536
0	1	32	1	4	2	4	2	0	98.4	86	12.6016	1	138	101	26.8116	2	1	1	2	1	1	1	2	1	2	1	0.715328	0.847619	0.666667	0.8612	0.834247	0.890091	0.898985
0	0	36	2	5	2	4	2	0	99.8	99.4	0.400802	0	127	100	21.2598	1	1	1	2	1	1	1	2	1	1	1	0.13986	0.165714	0.666667	0.118677	0.284374	0.272734	0.200536
0	1	27	1	1	1	0	1	1	110.4	91.9	16.7572	1	185	135	27.027	2	1	1	1	0	1	1	2	1	1	1	0.715328	0.847619	0.666667	0.8612	0.834247	0.890091	0.898985
0	1	31	2	2	2	0	1	0	84.1	76.7	8.79905	0	105	78	25.7143	2	1	1	1	0	1	1	2	1	1	1	0.13986	0.847619	0.666667	0.62354	0.284374	0.890091	0.703674
0	1	31	1	1	1	0	1	1	90.6	88.1	2.75938	0	109	81	25.6881	2	1	1	1	0	1	1	2	1	1	1	0.13986	0.847619	0.666667	0.62354	0.284374	0.890091	0.703674
0	0	36	1	1	1	0	1	0	119.7	116.6	2.58981	0	192	147	23.4375	1	1	1	1	0	1	1	2	1	2	1	0.13986	0.165714	0.666667	0.118677	0.284374	0.272734	0.200536
0	0	22	1	0	1	0	1	0	176.7	162.7	7.92303	0	538	439	18.4015	1	1	1	1	0	1	1	2	1	1	1	0.13986	0.165714	0.666667	0.118677	0.284374	0.272734	0.200536
0	0	33	1	1	1	0	1	0	181	160.2	11.4917	1	569	480	15.6415	1	1	1	1	0	1	1	2	1	2	1	0.715328	0.165714	0.666667	0.335296	0.834247	0.272734	0.484553
0	0	28	2	1	1	0	1	1	105.5	101.7	3.6019	0	132	118	10.6061	1	1	1	1	0	1	1	2	1	1	2	0.13986	0.165714	0.666667	0.118677	0.284374	0.272734	0.200536
0	0	31	2	3	2	3	2	0	227.5	222	2.41758	0	1002	899	10.2794	1	1	1	1	0	1	1	2	1	1	1	0.13986	0.165714	0.666667	0.118677	0.284374	0.272734	0.200536
0	0	31	2	1	1	0	1	1	199.5	178.1	10.7268	1	688	625	9.15698	1	1	1	1	0	1	1	2	1	1	2	0.715328	0.165714	0.666667	0.335296	0.834247	0.272734	0.484553
0	0	32	2	3	2	0	1	0	161.8	140.8	12.979	1	330	301	8.78788	1	1	1	1	0	1	1	2	1	1	1	0.715328	0.165714	0.666667	0.335296	0.834247	0.272734	0.484553
0	0	19	1	0	1	0	1	1	135.9	132.2	2.72259	0	276	266	3.62319	1	1	1	1	0	1	1	2	1	1	2	0.13986	0.165714	0.666667	0.118677	0.284374	0.272734	0.200536
0	0	39	2	1	1	0	1	1	83.5	78.7	5.7485	0	99	96	3.0303	1	1	1	1	0	1	1	2	1	1	1	0.13986	0.165714	0.666667	0.118677	0.284374	0.272734	0.200536
0	0	41	1	3	2	1	1	0	200.3	178.3	10.9835	1	679	671	1.1782	1	1	1	1	0	1	1	2	1	1	1	0.715328	0.165714	0.666667	0.335296	0.834247	0.272734	0.484553
0	0	34	2	1	1	1	1	0	89.2	82	8.07175	0	111	92	17.1171	1	1	1	1	0	2	2	1	0	1	1	0.13986	0.165714	0.274286	0.118677	0.0981984	0.13603	0.0960516
0	1	33	2	1	1	1	1	1	98.6	85.7	13.0832	1	135	95	29.6296	2	3	2	3	1	1	1	1	0	1	1	0.715328	0.847619	0.274286	0.8612	0.579687	0.772734	0.790354
0	0	25	2	6	2	3	2	1	84.8	82.8	2.35849	0	96	94	2.08333	1	3	2	3	1	1	1	1	0	1	1	0.13986	0.165714	0.274286	0.118677	0.0981984	0.13603	0.0960516
0	0	28	2	1	1	1	1	0	83.1	77	7.34055	0	190	179	12.2222	1	2	2	3	1	1	1	1	0	1	1	0.13986	0.165714	0.274286	0.118677	0.0981984	0.13603	0.0960516
0	0	42	1	1	1	1	1	0	151	142.9	5.36424	0	312	286	8.33333	1	2	2	3	1	1	1	1	0	1	1	0.13986	0.165714	0.274286	0.118677	0.0981984	0.13603	0.0960516
0	0	32	2	4	2	3	2	1	134.9	128.7	4.596	0	250	199	20.4	1	1	1	3	1	1	1	1	0	2	1	0.13986	0.165714	0.274286	0.118677	0.0981984	0.13603	0.0960516
0	0	37	2	4	2	4	2	0	122.3	106.9	12.592	1	189	159	15.873	1	1	1	3	1	1	1	1	0	1	1	0.715328	0.165714	0.274286	0.335296	0.579687	0.13603	0.284806
0	0	31	2	2	2	1	1	0	134.6	130	3.41753	0	238	226	5.04202	1	1	1	3	1	1	1	1	0	1	1	0.13986	0.165714	0.274286	0.118677	0.0981984	0.13603	0.0960516
0	0	29	2	0	1	0	1	0	91.8	87.8	4.3573	0	109	105	3.66972	1	1	1	3	1	1	1	1	0	2	1	0.13986	0.165714	0.274286	0.118677	0.0981984	0.13603	0.0960516
0	0	27	2	3	2	3	2	0	77.7	81.8	-5.27671	0	97	94	3.09278	1	1	1	3	1	1	1	1	0	1	1	0.13986	0.165714	0.274286	0.118677	0.0981984	0.13603	0.0960516
0	0	30	2	0	1	0	1	1	109.7	108.3	1.27621	0	155	153	1.29032	1	1	1	3	1	1	1	1	0	1	1	0.13986	0.165714	0.274286	0.118677	0.0981984	0.13603	0.0960516
0	0	35	1	3	2	3	2	0	82.5	73.8	10.5455	1	97	96	1.03093	1	1	1	3	1	1	1	1	0	1	1	0.715328	0.165714	0.274286	0.335296	0.579687	0.13603	0.284806
0	1	27	2	1	1	0	1	1	158.3	105.5	33.3544	1	350	151	56.8571	2	3	2	2	1	1	1	1	0	1	2	0.715328	0.847619	0.274286	0.8612	0.579687	0.772734	0.790354
0	0	29	1	8	2	3	2	0	97.6	88	9.83607	0	127	96	24.4094	1	3	2	2	1	1	1	1	0	1	1	0.13986	0.165714	0.274286	0.118677	0.0981984	0.13603	0.0960516
0	0	36	2	1	1	0	1	1	201.5	187.5	6.94789	0	693	540	22.0779	1	3	2	2	1	1	1	1	0	1	2	0.13986	0.165714	0.274286	0.118677	0.0981984	0.13603	0.0960516
0	0	28	1	1	1	0	1	1	94.9	102	-7.48156	0	151	122	19.2053	1	3	2	2	1	1	1	1	0	1	1	0.13986	0.165714	0.274286	0.118677	0.0981984	0.13603	0.0960516
0	0	36	1	2	2	1	1	1	249	232.6	6.58635	0	1111	919	17.2817	1	3	2	2	1	1	1	1	0	1	2	0.13986	0.165714	0.274286	0.118677	0.0981984	0.13603	0.0960516
0	0	25	2	1	1	1	1	1	144	136	5.55556	0	312	263	15.7051	1	3	2	2	1	1	1	1	0	2	1	0.13986	0.165714	0.274286	0.118677	0.0981984	0.13603	0.0960516
0	0	36	2	1	1	0	1	0	99.6	89.6	10.0402	1	133	113	15.0376	1	3	2	2	1	1	1	1	0	1	2	0.715328	0.165714	0.274286	0.335296	0.579687	0.13603	0.284806
0	0	39	2	5	2	3	2	0	99.3	102.4	-3.12185	0	172	147	14.5349	1	3	2	2	1	1	1	1	0	1	1	0.13986	0.165714	0.274286	0.118677	0.0981984	0.13603	0.0960516
0	0	39	2	2	2	0	1	0	129.1	126.9	1.70411	0	262	229	12.5954	1	3	2	2	1	1	1	1	0	2	2	0.13986	0.165714	0.274286	0.118677	0.0981984	0.13603	0.0960516
0	0	31	2	2	2	1	1	0	96.9	85.8	11.4551	1	132	118	10.6061	1	3	2	2	1	1	1	1	0	1	1	0.715328	0.165714	0.274286	0.335296	0.579687	0.13603	0.284806
0	0	27	2	1	1	1	1	1	131.9	125.9	4.5489	0	233	211	9.44206	1	3	2	2	1	1	1	1	0	2	1	0.13986	0.165714	0.274286	0.118677	0.0981984	0.13603	0.0960516
0	0	21	2	0	1	0	1	1	138.1	130.9	5.21361	0	256	236	7.8125	1	3	2	2	1	1	1	1	0	1	2	0.13986	0.165714	0.274286	0.118677	0.0981984	0.13603	0.0960516
0	0	34	2	1	1	1	1	1	96	91.4	4.79167	0	123	114	7.31707	1	3	2	2	1	1	1	1	0	1	1	0.13986	0.165714	0.274286	0.118677	0.0981984	0.13603	0.0960516
0	0	35	2	5	2	4	2	0	93.7	87.3	6.83031	0	111	104	6.30631	1	3	2	2	1	1	1	1	0	1	1	0.13986	0.165714	0.274286	0.118677	0.0981984	0.13603	0.0960516
0	0	25	2	3	2	3	2	0	78	78.5	-0.641026	0	84	79	5.95238	1	3	2	2	1	1	1	1	0	1	1	0.13986	0.165714	0.274286	0.118677	0.0981984	0.13603	0.0960516
0	0	31	2	3	2	3	2	0	91	87.5	3.84615	0	107	101	5.60748	1	3	2	2	1	1	1	1	0	1	1	0.13986	0.165714	0.274286	0.118677	0.0981984	0.13603	0.0960516
0	0	29	1	2	2	1	1	0	83	76.4	7.95181	0	94	89	5.31915	1	3	2	2	1	1	1	1	0	2	1	0.13986	0.165714	0.274286	0.118677	0.0981984	0.13603	0.0960516
0	0	36	2	1	1	0	1	1	112.3	111.9	0.356189	0	173	165	4.62428	1	3	2	2	1	1	1	1	0	1	1	0.13986	0.165714	0.274286	0.118677	0.0981984	0.13603	0.0960516
0	0	30	1	3	2	3	2	1	992	953	3.93145	0	127	122	3.93701	1	3	2	2	1	1	1	1	0	2	2	0.13986	0.165714	0.274286	0.118677	0.0981984	0.13603	0.0960516
0	0	31	2	1	1	0	1	1	135.4	138.9	-2.58493	0	262	254	3.05344	1	3	2	2	1	1	1	1	0	1	1	0.13986	0.165714	0.274286	0.118677	0.0981984	0.13603	0.0960516
0	0	34	2	6	2	3	2	0	145.5	138.8	4.60481	0	305	297	2.62295	1	3	2	2	1	1	1	1	0	1	2	0.13986	0.165714	0.274286	0.118677	0.0981984	0.13603	0.0960516
0	0	30	2	4	2	3	2	0	94.4	94.3	0.105932	0	120	120	0	1	3	2	2	1	1	1	1	0	2	1	0.13986	0.165714	0.274286	0.118677	0.0981984	0.13603	0.0960516
0	0	40	2	1	1	1	1	0	95	85.9	9.57895	0	128	107	16.4062	1	2	2	2	1	1	1	1	0	1	1	0.13986	0.165714	0.274286	0.118677	0.0981984	0.13603	0.0960516
0	0	39	2	1	1	0	1	0	127.1	116.9	8.02518	0	197	174	11.6751	1	2	2	2	1	1	1	1	0	1	1	0.13986	0.165714	0.274286	0.118677	0.0981984	0.13603	0.0960516
0	0	28	2	1	1	1	1	1	143.2	125.7	12.2207	1	286	262	8.39161	1	2	2	2	1	1	1	1	0	1	1	0.715328	0.165714	0.274286	0.335296	0.579687	0.13603	0.284806
0	0	29	2	1	1	1	1	1	138.3	135.7	1.87997	0	264	243	7.95455	1	2	2	2	1	1	1	1	0	1	2	0.13986	0.165714	0.274286	0.118677	0.0981984	0.13603	0.0960516
0	0	34	2	2	2	0	1	0	136.3	130.7	4.10858	0	261	242	7.27969	1	2	2	2	1	1	1	1	0	1	1	0.13986	0.165714	0.274286	0.118677	0.0981984	0.13603	0.0960516
0	0	20	1	3	2	3	2	0	76.9	65.5	14.8244	1	86	81	5.81395	1	2	2	2	1	1	1	1	0	1	1	0.715328	0.165714	0.274286	0.335296	0.579687	0.13603	0.284806
0	0	27	1	1	1	0	1	1	122.1	103	15.6429	1	197	153	22.335	1	1	1	2	1	1	1	1	0	1	2	0.715328	0.165714	0.274286	0.335296	0.579687	0.13603	0.284806
0	0	33	1	2	2	0	1	0	208	183.2	11.9231	1	907	739	18.5226	1	1	1	2	1	1	1	1	0	1	1	0.715328	0.165714	0.274286	0.335296	0.579687	0.13603	0.284806
0	0	36	1	2	2	1	1	0	109.4	99.3	9.23218	0	157	133	15.2866	1	1	1	2	1	1	1	1	0	1	1	0.13986	0.165714	0.274286	0.118677	0.0981984	0.13603	0.0960516
0	0	38	1	4	2	3	2	1	223.9	215.9	3.57302	0	1011	871	13.8477	1	1	1	2	1	1	1	1	0	1	1	0.13986	0.165714	0.274286	0.118677	0.0981984	0.13603	0.0960516
0	0	30	1	2	2	1	1	0	94.8	89.2	5.90717	0	111	98	11.7117	1	1	1	2	1	1	1	1	0	2	2	0.13986	0.165714	0.274286	0.118677	0.0981984	0.13603	0.0960516
0	0	30	1	1	1	0	1	1	107.5	105.7	1.67442	0	147	130	11.5646	1	1	1	2	1	1	1	1	0	1	2	0.13986	0.165714	0.274286	0.118677	0.0981984	0.13603	0.0960516
0	0	37	1	3	2	3	2	0	118.7	114.7	3.36984	0	198	177	10.6061	1	1	1	2	1	1	1	1	0	1	1	0.13986	0.165714	0.274286	0.118677	0.0981984	0.13603	0.0960516
0	0	39	2	4	2	2	1	0	204.4	176.3	13.7476	1	721	645	10.5409	1	1	1	2	1	1	1	1	0	1	1	0.715328	0.165714	0.274286	0.335296	0.579687	0.13603	0.284806
0	0	32	2	1	1	1	1	1	101	97.4	3.56436	0	139	127	8.63309	1	1	1	2	1	1	1	1	0	2	2	0.13986	0.165714	0.274286	0.118677	0.0981984	0.13603	0.0960516
0	0	36	1	3	2	3	2	0	99.1	94.2	4.9445	0	130	119	8.46154	1	1	1	2	1	1	1	1	0	2	2	0.13986	0.165714	0.274286	0.118677	0.0981984	0.13603	0.0960516
0	0	29	2	1	1	1	1	1	105.4	90.8	13.852	1	145	134	7.58621	1	1	1	2	1	1	1	1	0	1	2	0.715328	0.165714	0.274286	0.335296	0.579687	0.13603	0.284806
0	0	26	1	5	2	3	2	0	119	116.5	2.10084	0	153	143	6.53595	1	1	1	2	1	1	1	1	0	1	1	0.13986	0.165714	0.274286	0.118677	0.0981984	0.13603	0.0960516
0	0	35	2	6	2	3	2	0	162.3	161.6	0.4313	0	397	378	4.78589	1	1	1	2	1	1	1	1	0	1	1	0.13986	0.165714	0.274286	0.118677	0.0981984	0.13603	0.0960516
0	0	32	1	4	2	3	2	0	83.5	83.5	0	0	100	99	1	1	1	1	2	1	1	1	1	0	1	1	0.13986	0.165714	0.274286	0.118677	0.0981984	0.13603	0.0960516
0	0	29	1	4	2	4	2	1	159.9	156.2	2.31395	0	342	342	0	1	1	1	2	1	1	1	1	0	1	1	0.13986	0.165714	0.274286	0.118677	0.0981984	0.13603	0.0960516
0	1	32	1	2	2	0	1	1	107.1	90.9	15.1261	1	141	105	25.5319	2	3	2	1	0	1	1	1	0	1	1	0.715328	0.847619	0.274286	0.8612	0.579687	0.772734	0.790354
0	0	31	2	1	1	0	1	1	94.5	90.7	4.02116	0	133	108	18.797	1	3	2	1	0	1	1	1	0	1	1	0.13986	0.165714	0.274286	0.118677	0.0981984	0.13603	0.0960516
0	0	35	1	2	2	0	1	0	123.1	112.4	8.69212	0	199	175	12.0603	1	3	2	1	0	1	1	1	0	1	1	0.13986	0.165714	0.274286	0.118677	0.0981984	0.13603	0.0960516
0	0	40	1	3	2	3	2	0	81.1	82.5	-1.72626	0	95	89	6.31579	1	3	2	1	0	1	1	1	0	1	1	0.13986	0.165714	0.274286	0.118677	0.0981984	0.13603	0.0960516
0	0	34	2	1	1	0	1	1	147.8	142.1	3.85656	0	313	296	5.43131	1	3	2	1	0	1	1	1	0	1	1	0.13986	0.165714	0.274286	0.118677	0.0981984	0.13603	0.0960516
0	0	33	2	3	2	3	2	0	127.3	113.9	10.5263	1	230	225	2.17391	1	3	2	1	0	1	1	1	0	1	1	0.715328	0.165714	0.274286	0.335296	0.579687	0.13603	0.284806
0	0	24	2	1	1	0	1	1	130.1	129.4	0.538048	0	249	245	1.60643	1	3	2	1	0	1	1	1	0	1	1	0.13986	0.165714	0.274286	0.118677	0.0981984	0.13603	0.0960516
0	0	27	2	1	1	0	1	1	101.6	93.9	7.57874	0	140	110	21.4286	1	2	2	1	0	1	1	1	0	1	1	0.13986	0.165714	0.274286	0.118677	0.0981984	0.13603	0.0960516
0	0	34	2	1	1	1	1	1	99.6	99.2	0.401606	0	133	127	4.51128	1	2	2	1	0	1	1	1	0	1	1	0.13986	0.165714	0.274286	0.118677	0.0981984	0.13603	0.0960516
0	1	38	1	1	1	0	1	1	139.5	119.9	14.0502	1	243	181	25.5144	2	1	1	1	0	1	1	1	0	1	1	0.715328	0.847619	0.274286	0.8612	0.579687	0.772734	0.790354
0	1	32	1	1	1	0	1	1	193.7	167.7	13.4228	1	744	556	25.2688	2	1	1	1	0	1	1	1	0	2	2	0.715328	0.847619	0.274286	0.8612	0.579687	0.772734	0.790354
0	1	28	2	1	1	1	1	1	160	140	12.5	1	398	298	25.1256	2	1	1	1	0	1	1	1	0	1	2	0.715328	0.847619	0.274286	0.8612	0.579687	0.772734	0.790354
0	1	37	1	3	2	3	2	0	90.5	78.4	13.3702	1	136	102	25	2	1	1	1	0	1	1	1	0	1	1	0.715328	0.847619	0.274286	0.8612	0.579687	0.772734	0.790354
0	0	36	2	3	2	3	2	0	157	146.7	6.56051	0	326	251	23.0061	1	1	1	1	0	1	1	1	0	1	1	0.13986	0.165714	0.274286	0.118677	0.0981984	0.13603	0.0960516
0	0	32	2	3	2	3	2	1	104.9	86.3	17.7312	1	145	112	22.7586	1	1	1	1	0	1	1	1	0	1	1	0.715328	0.165714	0.274286	0.335296	0.579687	0.13603	0.284806
0	0	34	2	2	2	0	1	0	118.5	115.3	2.70042	0	169	134	20.7101	1	1	1	1	0	1	1	1	0	1	1	0.13986	0.165714	0.274286	0.118677	0.0981984	0.13603	0.0960516
0	0	33	2	3	2	1	1	0	195.1	185.7	4.81804	0	618	493	20.2265	1	1	1	1	0	1	1	1	0	1	1	0.13986	0.165714	0.274286	0.118677	0.0981984	0.13603	0.0960516
0	0	40	1	2	2	1	1	0	134.8	127.8	5.19288	0	234	187	20.0855	1	1	1	1	0	1	1	1	0	1	1	0.13986	0.165714	0.274286	0.118677	0.0981984	0.13603	0.0960516
0	0	27	1	1	1	1	1	1	114.5	96.4	15.8079	1	165	134	18.7879	1	1	1	1	0	1	1	1	0	1	1	0.715328	0.165714	0.274286	0.335296	0.579687	0.13603	0.284806
0	0	38	2	2	2	0	1	0	125.2	119.4	4.63259	0	210	171	18.5714	1	1	1	1	0	1	1	1	0	1	1	0.13986	0.165714	0.274286	0.118677	0.0981984	0.13603	0.0960516
0	0	36	1	1	1	1	1	1	161.4	153.8	4.7088	0	377	311	17.5066	1	1	1	1	0	1	1	1	0	1	1	0.13986	0.165714	0.274286	0.118677	0.0981984	0.13603	0.0960516
0	0	34	1	3	2	3	2	0	74	68.2	7.83784	0	180	166	17.5	1	1	1	1	0	1	1	1	0	1	1	0.13986	0.165714	0.274286	0.118677	0.0981984	0.13603	0.0960516
0	0	42	1	3	2	3	2	0	140	116.9	16.5	1	246	203	17.4797	1	1	1	1	0	1	1	1	0	1	1	0.715328	0.165714	0.274286	0.335296	0.579687	0.13603	0.284806
0	0	33	1	5	2	2	1	0	95.2	92.4	2.94118	0	113	95	15.9292	1	1	1	1	0	1	1	1	0	1	1	0.13986	0.165714	0.274286	0.118677	0.0981984	0.13603	0.0960516
0	0	30	1	1	1	1	1	1	124	118.1	4.75806	0	209	176	15.7895	1	1	1	1	0	1	1	1	0	1	1	0.13986	0.165714	0.274286	0.118677	0.0981984	0.13603	0.0960516
0	0	21	2	1	1	0	1	1	147.1	139.7	5.03059	0	298	256	14.094	1	1	1	1	0	1	1	1	0	1	1	0.13986	0.165714	0.274286	0.118677	0.0981984	0.13603	0.0960516
0	0	35	2	1	1	0	1	1	123.8	111.7	9.77383	0	213	183	14.0845	1	1	1	1	0	1	1	1	0	1	1	0.13986	0.165714	0.274286	0.118677	0.0981984	0.13603	0.0960516
0	0	34	2	4	2	3	2	0	102.7	98.2	4.38169	0	126	109	13.4921	1	1	1	1	0	1	1	1	0	1	1	0.13986	0.165714	0.274286	0.118677	0.0981984	0.13603	0.0960516
0	0	22	2	0	1	0	1	1	109.7	103.7	5.46946	0	154	135	12.3377	1	1	1	1	0	1	1	1	0	2	1	0.13986	0.165714	0.274286	0.118677	0.0981984	0.13603	0.0960516
0	0	37	2	5	2	3	2	0	124.9	109.4	12.4099	1	207	185	10.628	1	1	1	1	0	1	1	1	0	1	1	0.715328	0.165714	0.274286	0.335296	0.579687	0.13603	0.284806
0	0	31	2	1	1	0	1	1	128.5	116.8	9.10506	0	209	189	9.56938	1	1	1	1	0	1	1	1	0	1	1	0.13986	0.165714	0.274286	0.118677	0.0981984	0.13603	0.0960516
0	1	26	1	1	1	1	1	1	83	78.2	5.78313	0	89	81	8.98876	1	1	1	1	0	1	1	1	0	1	1	0.13986	0.165714	0.274286	0.118677	0.0981984	0.13603	0.0960516
0	0	31	2	3	2	3	2	1	108.4	105.9	2.30627	0	168	153	8.92857	1	1	1	1	0	1	1	1	0	1	1	0.13986	0.165714	0.274286	0.118677	0.0981984	0.13603	0.0960516
0	0	30	2	1	1	0	1	1	189.8	166.9	12.0653	1	529	484	8.50662	1	1	1	1	0	1	1	1	0	1	1	0.715328	0.165714	0.274286	0.335296	0.579687	0.13603	0.284806
0	0	32	2	2	2	0	1	0	113.6	109.4	3.69718	0	166	152	8.43373	1	1	1	1	0	1	1	1	0	2	2	0.13986	0.165714	0.274286	0.118677	0.0981984	0.13603	0.0960516
0	0	41	1	2	2	1	1	0	134	112.3	16.194	1	243	223	8.23045	1	1	1	1	0	1	1	1	0	1	2	0.715328	0.165714	0.274286	0.335296	0.579687	0.13603	0.284806
0	0	34	2	2	2	2	1	0	111.4	107.7	3.32136	0	162	150	7.40741	1	1	1	1	0	1	1	1	0	1	1	0.13986	0.165714	0.274286	0.118677	0.0981984	0.13603	0.0960516
0	0	34	2	3	2	3	2	0	111.7	99.9	10.564	1	152	141	7.23684	1	1	1	1	0	1	1	1	0	1	1	0.715328	0.165714	0.274286	0.335296	0.579687	0.13603	0.284806
0	0	32	2	4	2	3	2	0	234.8	220.4	6.13288	0	979	914	6.63943	1	1	1	1	0	1	1	1	0	1	1	0.13986	0.165714	0.274286	0.118677	0.0981984	0.13603	0.0960516
0	0	30	1	1	1	0	1	1	147.2	143.9	2.24185	0	312	292	6.41026	1	1	1	1	0	1	1	1	0	1	1	0.13986	0.165714	0.274286	0.118677	0.0981984	0.13603	0.0960516
0	0	30	1	1	1	1	1	1	193	190.4	1.34715	0	652	612	6.13497	1	1	1	1	0	1	1	1	0	1	1	0.13986	0.165714	0.274286	0.118677	0.0981984	0.13603	0.0960516
0	0	27	2	1	1	0	1	1	206.4	200.2	3.00388	0	794	746	6.04534	1	1	1	1	0	1	1	1	0	1	1	0.13986	0.165714	0.274286	0.118677	0.0981984	0.13603	0.0960516
0	0	38	1	2	2	1	1	0	108	106	1.85185	0	151	142	5.96026	1	1	1	1	0	1	1	1	0	2	2	0.13986	0.165714	0.274286	0.118677	0.0981984	0.13603	0.0960516
0	0	22	1	4	2	3	2	0	112	105	6.25	0	153	144	5.88235	1	1	1	1	0	1	1	1	0	1	1	0.13986	0.165714	0.274286	0.118677	0.0981984	0.13603	0.0960516
0	0	25	2	0	1	0	1	0	193.6	181.7	6.14669	0	603	568	5.80431	1	1	1	1	0	1	1	1	0	1	1	0.13986	0.165714	0.274286	0.118677	0.0981984	0.13603	0.0960516
0	0	40	2	5	2	3	2	0	132.9	125.4	5.64334	0	225	213	5.33333	1	1	1	1	0	1	1	1	0	1	1	0.13986	0.165714	0.274286	0.118677	0.0981984	0.13603	0.0960516
0	0	30	1	1	1	0	1	1	115	112	2.6087	0	178	169	5.05618	1	1	1	1	0	1	1	1	0	1	1	0.13986	0.165714	0.274286	0.118677	0.0981984	0.13603	0.0960516
0	0	31	1	1	1	1	1	1	166.3	154.1	7.33614	0	425	404	4.94118	1	1	1	1	0	1	1	1	0	1	1	0.13986	0.165714	0.274286	0.118677	0.0981984	0.13603	0.0960516
0	0	35	1	3	2	3	2	1	99.1	96.3	2.82543	0	125	119	4.8	1	1	1	1	0	1	1	1	0	1	1	0.13986	0.165714	0.274286	0.118677	0.0981984	0.13603	0.0960516
0	0	34	1	2	2	1	1	0	148.2	138	6.88259	0	302	288	4.63576	1	1	1	1	0	1	1	1	0	1	1	0.13986	0.165714	0.274286	0.118677	0.0981984	0.13603	0.0960516
0	0	35	1	3	2	3	2	0	172	164	4.65116	0	490	468	4.4898	1	1	1	1	0	1	1	1	0	1	1	0.13986	0.165714	0.274286	0.118677	0.0981984	0.13603	0.0960516
0	0	37	1	1	1	0	1	1	86.6	84.6	2.30947	0	94	90	4.25532	1	1	1	1	0	1	1	1	0	1	1	0.13986	0.165714	0.274286	0.118677	0.0981984	0.13603	0.0960516
0	0	35	2	4	2	3	2	0	93.7	93.3	0.426894	0	118	113	4.23729	1	1	1	1	0	1	1	1	0	1	1	0.13986	0.165714	0.274286	0.118677	0.0981984	0.13603	0.0960516
0	0	35	2	7	2	3	2	0	209.2	205.6	1.72084	0	813	781	3.93604	1	1	1	1	0	1	1	1	0	1	1	0.13986	0.165714	0.274286	0.118677	0.0981984	0.13603	0.0960516
0	0	30	1	2	2	1	1	0	101.2	101.2	0	0	136	131	3.67647	1	1	1	1	0	1	1	1	0	1	1	0.13986	0.165714	0.274286	0.118677	0.0981984	0.13603	0.0960516
0	0	30	2	2	2	2	1	0	135.5	127	6.27306	0	238	230	3.36134	1	1	1	1	0	1	1	1	0	1	1	0.13986	0.165714	0.274286	0.118677	0.0981984	0.13603	0.0960516
0	0	37	2	0	1	0	1	0	97.7	97.4	0.307062	0	122	118	3.27869	1	1	1	1	0	1	1	1	0	1	1	0.13986	0.165714	0.274286	0.118677	0.0981984	0.13603	0.0960516
0	0	25	1	1	1	0	1	0	89	93.6	-5.16854	0	114	111	2.63158	1	1	1	1	0	1	1	1	0	1	1	0.13986	0.165714	0.274286	0.118677	0.0981984	0.13603	0.0960516
0	0	29	2	3	2	3	2	0	149.2	145.9	2.2118	0	308	300	2.5974	1	1	1	1	0	1	1	1	0	1	1	0.13986	0.165714	0.274286	0.118677	0.0981984	0.13603	0.0960516
0	0	31	2	1	1	1	1	1	109.1	106.7	2.19982	0	156	152	2.5641	1	1	1	1	0	1	1	1	0	1	1	0.13986	0.165714	0.274286	0.118677	0.0981984	0.13603	0.0960516
0	0	35	2	0	1	0	1	1	93.4	90.5	3.10493	0	118	115	2.54237	1	1	1	1	0	1	1	1	0	1	1	0.13986	0.165714	0.274286	0.118677	0.0981984	0.13603	0.0960516
0	0	26	2	1	1	1	1	1	155.9	155.5	0.256575	0	335	327	2.38806	1	1	1	1	0	1	1	1	0	1	1	0.13986	0.165714	0.274286	0.118677	0.0981984	0.13603	0.0960516
0	0	35	2	1	1	1	1	1	141.5	140.8	0.4947	0	265	259	2.26415	1	1	1	1	0	1	1	1	0	1	1	0.13986	0.165714	0.274286	0.118677	0.0981984	0.13603	0.0960516
0	0	35	1	3	2	3	2	0	109.5	108.4	1.00457	0	193	190	1.5544	1	1	1	1	0	1	1	1	0	1	1	0.13986	0.165714	0.274286	0.118677	0.0981984	0.13603	0.0960516
0	0	35	2	1	1	1	1	1	101.9	101.7	0.196271	0	146	145	0.684932	1	1	1	1	0	1	1	1	0	1	1	0.13986	0.165714	0.274286	0.118677	0.0981984	0.13603	0.0960516
0	0	33	2	5	2	3	2	0	219	222.9	-1.78082	0	920	914	0.652174	1	1	1	1	0	1	1	1	0	1	1	0.13986	0.165714	0.274286	0.118677	0.0981984	0.13603	0.0960516
0	0	29	1	2	2	1	1	0	83	73.1	11.9277	1	194	194	0	1	1	1	1	0	1	1	1	0	1	1	0.715328	0.165714	0.274286	0.335296	0.579687	0.13603	0.284806
0	0	28	1	1	1	1	1	1	85.7	82.3	3.96733	0	102	102	0	1	1	1	1	0	1	1	1	0	1	1	0.13986	0.165714	0.274286	0.118677	0.0981984	0.13603	0.0960516
0	0	33	1	3	2	3	2	1	94.3	92.1	2.33298	0	118	118	0	1	1	1	1	0	1	1	1	0	1	1	0.13986	0.165714	0.274286	0.118677	0.0981984	0.13603	0.0960516
0	0	38	2	1	1	1	1	1	103.8	102	1.7341	0	135	135	0	1	1	1	1	0	1	1	1	0	1	1	0.13986	0.165714	0.274286	0.118677	0.0981984	0.13603	0.0960516
0	0	32	1	6	2	3	2	0	100.9	101.6	-0.693756	0	141	141	0	1	1	1	1	0	1	1	1	0	1	1	0.13986	0.165714	0.274286	0.118677	0.0981984	0.13603	0.0960516
0	0	29	1	0	1	0	1	1	80.2	81.1	-1.12219	0	96	96	0	1	1	1	1	0	1	1	1	0	1	1	0.13986	0.165714	0.274286	0.118677	0.0981984	0.13603	0.0960516
sFGR: Postpartum diagnosis of sFGR. (0= no, 1= yes) sFGR_EFW: Ultrasound diagnosis of sFGR in the second trimester. (0= no, 1= yes) Placenta: 1= anterior, 2= other Gestation: 1= <2, 2= 2+ Parity: 1= <3, 2= 3+ Primipara: 0=no, 1=yes, AC.discordance: 0=no, 1=yes, EFW.discordance: 1=no, 2=yes, DVP.L: 1=normal, 2=oligohydramnion, 3=polyhydramnion DVP.L.abnormal: 1=no, 2=yes, DVP.S: 1=normal, 2=oligoh…
